# Supplementary material for: Novel Mitogenome of Garra manipurensis Reveals Gene Rearrangement, Purifying Selection, and Matrilineal Phylogenetic Insights in Garrini (Cypriniformes: Cyprinidae)
Source: Int J Mol Sci. 2026 Jun 19;27(12):5555. doi: 10.3390/ijms27125555 (PMC13299211; doi:10.3390/ijms27125555)
Supplement: Supplementary file 1 [file ijms-27-05555-s001.zip]

Archive with 1 entries (1 files):
- ijms-4381788-supplementary.pdf
